# Supplementary material for: Lithic bacterial communities: ecological aspects focusing on Tintenstrich communities
Source: Front Microbiol. 2024 Nov 29;15:1430059. doi: 10.3389/fmicb.2024.1430059 (PMC11639984; doi:10.3389/fmicb.2024.1430059)
Supplement: Supplementary file 2 [file Table_1.xlsx]

## Sheet: Tabelle1
Sample.Name	Lon	Lat
B1	8.14272	46.7635
B2	8.14272	46.7635
S2	8.41788	46.7892
T1	8.48626	46.7923
T2	8.4897	46.7929
J_1_1_21	7.98554	46.5475
J_1_2_21	7.98554	46.5475
J_1_3_21	7.98554	46.5475
J_1_4_21	7.98554	46.5475
J_2_1_21	7.98632	46.5478
J_2_2_21	7.98636	46.5474
J_2_3_21	7.98636	46.5474
J_3_1_21	7.98636	46.5526
J_3_2_21	7.98636	46.5526
J_4_1_21	7.98636	46.5526
J_4_2_21	8.0026	46.5526
J_4_3_21	8.0026	46.5526
J_4_4_21	8.00246	46.5527
J_4_5_21	8.00246	46.5527
J_4_6_21	8.00246	46.5527
J_4_7_21	8.00246	46.5527
J_5_1_21	8.00251	46.5527
J_5_2_21	8.00251	46.5527
J_5_3_21	8.00251	46.5527
J_5_4_21	8.00251	46.5527
J_6_1_21	7.97096	46.5453
J_6_2_21	7.97096	46.5453
J_6_3_21	7.97096	46.5453
J_6_4_21	7.97096	46.5453
J_6_5_21	7.97096	46.5453
EIG_1_1_21	7.97609	46.5759
EIG_1_2_21	7.97609	46.5759
EIG_1_3_21	7.97609	46.5759
LW_1_1_21	8.61666	47.0376
LW_1_2_21	8.61667	47.0375
LW_1_3_21	8.61639	47.0375
LW_1_4_21	8.61639	47.0375
LW_2_1_21	8.61956	47.0286
LW_2_2_21	8.61954	47.0286
LW_2_3_21	8.61969	47.0286
LW_2_4_21	8.61943	46.0286
BD_1_1_21	6.72805	46.9595
BD_2_1_21	6.72776	46.9593
BD_2_2_21	6.72776	46.9593
BD_2_3_21	6.72776	46.9593
BD_5_1_21	6.72757	46.9593
BD_4_1_21	6.72752	46.9593
BD_4_2_21	6.72752	46.9593
BD_3_2_21	6.72637	46.9608
BD_3_3_21	6.72638	46.9608
DL_1_1_21	6.10319	46.4223
DL_1_2_21	6.10312	46.4224
DL_1_3_21	6.10312	46.4224
DL_2_1_21	6.09973	46.4241
DL_2_2_21	6.09973	46.4241
DL_2_3_21	6.09973	46.4241
DL_4_1_21	6.09788	46.4228
DL_4_2_21	6.09802	46.4229
DL_4_3_21	6.09789	46.4228
GR_1_1_21	8.30986	46.5892
GR_1_2_21	8.30986	46.5892
GR_1_3_21	8.30986	46.5892
GR_2_1_21	8.31006	46.589
GR_2_2_21	8.31007	46.589
GR_2_3_21	8.31008	46.589
SUP_1_1_21	9.63471	46.4643
SUP_1_2_21	9.63479	46.4643
SUP_2_1_21	9.63498	46.4643
SUP_2_2_21	9.63498	46.4643
SUP_3_1_21	9.63603	46.4648
SUP_3_2_21	9.63603	46.4648
SUP_4_1_21	9.64239	46.4676
SUP_4_2_21	6.72642	46.9609
SUP_4_3_21	6.72642	46.96
NE_1_1_21	9.6565	46.479
NE_1_2_21	9.6567	46.48
NE_1_3_21	9.65629	46.4804
NE_2_1_21	9.65788	46.4707
NE_2_2_21	9.65788	46.4707
NE_2_3_21	9.65627	46.4699
NE_2_4_21	9.65478	46.4693
NE_2_5_21	9.65424	46.4692
NE_2_6_21	9.65424	46.4692
NE_2_7_21	9.65424	46.4692
BV_1_1_21	9.91628	46.418
BV_1_2_21	9.91643	46.4179
BV_1_3_21	9.9162	46.4178
BV_2_1_21	9.92647	46.4168
BV_2_2_21	9.92613	46.4167
BV_2_3_21	9.92675	46.4171
SR_1_1_21	7.22128	46.3134
SR_1_2_21	7.22128	46.3134
SR_1_3_21	7.22128	46.3134
SR_1_4_21	7.22128	46.3134
SR_1_5_21	7.22128	46.3134
SR_2_1_21	7.22451	46.3096
SR_2_2_21	7.22451	46.3096
SR_2_3_21	7.22451	46.3096
SR_2_4_21	7.22514	46.3096
MT_1_1_21	7.27459	46.3658
MT_1_2_21	7.27459	46.3658
MT_1_3_21	7.27392	46.366
MT_1_4_21	7.27415	46.3661
MT_2_1_21	7.27374	46.3648
MT_2_2_21	6.72642	46.9609
MT_2_3_21	7.27137	46.3639
MT_2_4_21	7.27137	46.3639
MT_2_5_21	7.27146	46.3638
MT_2_6_21	7.27146	46.3638
MT_2_7_21	7.27146	46.3638
MT_2_8_21	6.72642	46.9609
TT_1_1_21	8.41947	46.7839
TT_1_2_21	8.41947	46.7839
TT_1_3_21	8.41947	46.7839
TT_1_4_21	8.41947	46.7839
TT_2_1_21	8.41431	46.7838
TT_2_2_21	8.41426	46.7838
TT_2_3_21	8.41426	46.7838
TT_2_4_21	8.41426	46.7838
TT_3_1_21	8.40682	46.7902
TT_3_2_21	8.40682	46.7902
TT_3_3_21	8.40682	46.7902
BR_1_1_21	8.40991	46.8439
BR_1_2_21	8.40991	46.8439
BR_1_3_21	8.40991	46.8439
BR_1_4_21	8.40966	46.8439
BR_1_5_21	8.40966	46.8439
BR_1_6_21	8.40961	46.844
BR_1_7_21	8.40961	46.844
BR_1_8_21	8.40961	46.844
GOR_1_1_21	7.78057	45.9827
GOR_1_2_21	7.78057	45.9827
GOR_1_3_21	7.77863	45.9825
GOR_1_4_21	7.77801	45.9826
GOR_1_5_21	7.77801	45.9826
GOR_1_6_21	7.77447	45.984
GOR_1_7_21	7.77389	45.9841
GOR_1_8_21	7.76807	45.9837
GOR_1_9_21	7.76693	45.9839
GOR_1_10_21	7.76038	45.9825
GOR_1_11_21	7.75648	45.9854
PI_1_1_21	8.72076	46.5469
PI_1_2_21	8.72063	46.547
PI_1_3_21	8.72049	46.5471
PI_1_4_21	8.72023	46.5468
PI_1_5_21	8.71907	46.5473
PI_1_6_21	8.71774	46.5474
PI_2_1_21	8.71642	46.5548
PI_2_2_21	8.7167	46.5549
PI_2_3_21	8.7168	46.5549
PI_2_4_21	8.71708	46.555
WH_1_1_21	9.63781	46.7906
WH_1_2_21	9.64771	46.7906
WH_1_3_21	9.64779	46.7906
WH_1_4_21	9.64776	46.7908
WH_2_1_21	9.64667	46.7909
WH_2_2_21	9.64667	46.7909
WH_2_3_21	9.6465	46.7927
WH_3_1_21	9.63919	46.7909
WH_3_2_21	9.63919	46.7909
WH_3_3_21	9.63922	46.7909
WH_3_4_21	9.63918	46.7909
WH_3_5_21	9.63847	46.7907
WH_4_1_21	9.63759	46.7891
WH_4_2_21	9.63763	46.7891
WH_4_3_21	9.63921	46.7909
WH_4_4_21	9.63781	46.7891
PE_1_1_21	9.94178	46.4419
PE_1_2_21	9.94178	46.4419
PE_1_3_21	9.94178	46.4419
PE_1_4_21	9.94178	46.4419
PE_2_1_21	9.943	46.4356
PE_2_2_21	9.94285	46.4357
PE_2_3_21	9.94273	46.4355
PB_1_1_21	8.74207	46.1928
PB_1_2_21	8.74209	46.1928
PB_1_3_21	8.74206	46.1928
PB_2_1_21	8.74166	46.1937
PB_2_2_21	8.74154	46.1936
PB_2_3_21	8.74154	46.1936
PB_3_1_21	8.75089	46.1886
PB_3_2_21	8.7509	46.1886
PB_3_3_21	8.75092	46.1886
PB_4_1_21	8.76016	46.1887
PB_4_2_21	8.76009	46.1884
PB_4_3_21	8.76011	46.1884
VZ_1_1_21	8.78492	46.2976
VZ_1_2_21	8.7851	46.2976
VZ_1_3_21	8.78488	46.2976
VZ_2_1_21	8.79059	46.2999
VZ_2_2_21	8.79054	46.3
VZ_2_3_21	8.79054	46.3
VZ_2_4_21	8.79054	46.3
VZ_3_1_21	8.79239	46.2833
VZ_3_2_21	8.79198	46.2836
VZ_3_3_21	8.79205	46.2837
CV_1_1_21	8.59607	46.3169
CV_1_2_21	8.59607	46.3169
CV_1_3_21	8.59629	46.3169
CV_2_1_21	8.5963	46.3174
CV_3_1_21	8.60091	46.3212
CV_4_1_21	8.59669	46.3104
CV_4_2_21	8.59669	46.3104
CV_4_3_21	8.59669	46.3104
VL_1_1_22	9.11462	46.5809
VL_1_2_22	9.11473	46.5809
VL_1_3_22	9.11465	46.581
VL_1_4_22	9.11475	46.5809
